# Supplementary material for: Artificial Intelligence-Derived Electrocardiogram Analysis for Identification of Carbon Monoxide-Induced Cardiomyopathy: A Retrospective Study
Source: Medicina (Kaunas). 2026 Jun 2;62(6):1081. doi: 10.3390/medicina62061081 (PMC13304023; doi:10.3390/medicina62061081)
Supplement: Supplementary file 1 [file medicina-62-01081-s001.zip]

Archive with 1 entries (1 files):
- medicina-4305737-supplementary.pdf
